# Supplementary material for: Getting Road Expansion on the Right Track: A Framework for Smart Infrastructure Planning in the Mekong
Source: PLoS Biol. 2016 Dec 15;14(12):e2000266. doi: 10.1371/journal.pbio.2000266 (PMC5169357; doi:10.1371/journal.pbio.2000266)
Supplement: S1 Data — (XLSX) [file pbio.2000266.s011.xlsx]

## Sheet: Sheet1
category	specific attribute	source	citation	how obtain data?
potential food production benefit	yield gap (17 crops)	http://www.earthstat.org/data-download/	Mueller ND, Gerber JS, Johnston M, Ray DK, Ramankutty N, Foley JA. Closing yield gaps through nutrient and water management. Nature. 2012;490: 254–257. doi:10.1038/nature11420	Select "Yield Gaps and Climate Bins for Major Crops" and download directly from the source, with various formats available
potential food production benefit	yield gap (alternative estimate, 16 crops)	http://gaez.fao.org/Main.html#	IIASA/FAO. Global Agro-ecological Zones (GAEZ v3.0). Laxenburg & Rome: IIASA & FAO; 2012.	Select variables of interest using dialogues, double click on map of interest and a range of data download options are available. An alternative source of these data is: http://www.gaez.iiasa.ac.at (requires registering an account)
potential food production benefit	factors for converting tonnes to GJ	https://ndb.nal.usda.gov/ndb/	US Department of Agriculture - Agricultural Research Service - Nutrient Development Laboratory. USDA National Nutrient Database for Standard Reference, Release 27. [Internet]. 2014 [cited 1 Jan 2014].	Select "Food Search" and enter the item number or name
potential food production benefit	harvested area for each crop	http://www.earthstat.org/data-download/	Monfreda C, Ramankutty N, Foley JA. Farming the planet: 2. Geographic distribution of crop areas, yields, physiological types, and net primary production in the year 2000. Global Biogeochem Cycles. 2008;22: 1–19.	Select "Harvested Area and Yield for 175 Crops" and download directly from the source, with various formats available
potential food production benefit	travel time to city with >50,000 people	http://forobs.jrc.ec.europa.eu/products/gam/download.php	Nelson A. Estimated travel time to the nearest city of 50,000 or more people in year 2000 [Internet]. Ispra; 2008 [cited 17 Feb 2016].	Click "download" button and unzip the compressed datafile
potential environmental cost	proportional remaining cover by natural forest, grassland or shrub	http://www.globallandcover.com/GLC30Download/index.aspx	C. Jun, Y. Ban, S. Li. 2014. Open access to Earth land-cover map. Nature 514: 434	Site offline as of November 2016; see http://gis.stackexchange.com/questions/210953/glc30-globeland30-disapearance
potential environmental cost	ranges for mammals and amphibians	http://www.iucnredlist.org	IUCN. The IUCN Red List of Threatened Species. Version 2014.1 [Internet]. 2014	Navigate to "Resources: Spatial Data Download" where range maps are available for download
potential environmental cost	breeding ranges for birds	http://datazone.birdlife.org/species/requestdis	BirdLife International, Natureserve. Bird Species Distribution Maps of the World [Internet]. 2014	Fill the requested details in web form to request access to these data
potential environmental cost	above- and below-ground carbon biomass	https://www.arcgis.com/home/item.html?id=91d2f0e22e224366beedb4daef62179b	Saatchi SS, Harris NL, Brown S, Lefsky M, Mitchard ETA, Salas W, et al. Benchmark map of forest carbon stocks in tropical regions across three continents. Proc Natl Acad Sci. 2011;108: 9899–9904. doi:10.1073/pnas.1019576108	Follow instructions provided on webpage
potential environmental cost	soil carbon	http://www.fao.org/soils-portal/soil-survey/soil-maps-and-databases/harmonized-world-soil-database-v12/en/	Hiederer R, Köchy M. Global soil organic carbon estimates and the harmonized world soil database. EUR 25225 EN. [Internet]. JRC Scientific and Technical Reports. Publications Office of the European Union; 2011. doi:10.2788/13267	Navigate to "Soil Quality: SQ1 Nutrient Availability" and download
potential environmental cost	Heat Regulation Index and Moisture Regulation Index	Kindly provided by Paul West (pcwest@umn.edu)	West PC, Narisma GT, Barford CC, Kucharik CJ, Foley JA. An alternative approach for quantifying climate regulation by ecosystems. Front Ecol Environ. 2011;9: 126–133. doi:10.1890/090015	Write to Paul West (pcwest@umn.edu)
potential environmental cost	ecoregion boundaries	http://www.worldwildlife.org/publications/terrestrial-ecoregions-of-the-world	Olson DM, Dinerstein E, Wikramanayake ED, Burgess ND, Powell GVN, Underwood EC, et al. Terrestrial ecoregions of the world: A new map of life on Earth. Bioscience. 2001;51: 933–938. doi:10.1641/0006-3568(2001)051[0933:TEOTWA]2.0.CO;2	Click on the "download" link to download compressed shapefile
priority areas for conservation	protected areas	https://protectedplanet.net/	IUCN, UNEP-WCMC. The World Database on Protected Areas (WDPA) [Internet]. Cambridge; 2015.	Click on the button "WDPA dataset" and select file format for download
priority areas for conservation	Important Bird Areas and Endemic Bird Areas	http://datazone.birdlife.org/ebas	BirdLife International. Important Bird and Biodiversity Areas [Internet]. Important Bird and Biodiversity Areas: a global network for conserving nature and benefiting people. Cambridge; 2015.	Navigate to "Request data: IBA boundaries" and fill the requested details
priority areas for conservation	Centres of Plant Diversity	Kindly provided by Mike Hoffmann at IUCN (Mike.HOFFMANN@iucn.org)	UNEP-WCMC. Centres of Plant Diversity. Cambridge: WWF/IUCN; 2013. p. digital reproduction of Centres of Plant Diversity.	Write to Mike Hoffmann at IUCN (Mike.HOFFMANN@iucn.org)
priority areas for conservation	Frontier Forests	https://databasin.org/datasets/303c7eaabda34c5881553d29cfb01015	Bryant D, Nielsen D, Tangley L. Last Frontier Forests: Ecosystems and Economies on the Edge. Washington, DC: World Resources Institute; 1997.	Create user account and click "download" button
priority areas for conservation	Conservation Landscapes	http://www.gms-eoc.org/resources/biodiversity-and-conservation-corridors-initiative-2006-2011-report	Asian Development Bank. Biodiversity Conservation Corridors Initiative (BCI) Report 2006-2011. Bangkok: Asian Development Bank; 2011.	Contact dataset owners at: http://www.gms-eoc.org/contact-eoc
priority areas for conservation	Biodiversity Hotspots	http://www.cepf.net/resources/hotspots/Pages/default.aspx	CEPF. The Biodiversity Hotspots [Internet]. [cited 21 Apr 2016]	Click link "​Biodiversity Hotspots ArcView Shapefile and Metadata" to download compressed files
priority areas for conservation	Global 200 Ecoregions	http://www.worldwildlife.org/publications/global-200	Global Ecoregions: G200 Maps (1999-2000) [Internet]. [cited 21 Apr 2016].	Click on the "download" link to download compressed shapefile
priority areas for conservation	High-Biodiversity Wilderness Areas	Shapefile kindly provided by the Conservation International Foundation	Mittermeier RA, Mittermeier CG, Brooks TM, Pilgrim JD, Konstant WR, da Fonseca GAB, et al. Wilderness and biodiversity conservation. Proc Natl Acad Sci U S A. 2003;100: 10309–13. doi:10.1073/pnas.1732458100	Contact the GIS and Mapping laboratory (data@conservation.org)
road network	existing roads	http://download.bbbike.org/osm/	Haklay M, Weber P. OpenStreet map: User-generated street maps. IEEE Pervasive Comput. 2008;7: 12–18. doi:10.1109/MPRV.2008.80	PBF Format ("Protocolbuffer Binary Format") files were downloaded for all countries in our study area and were converted to shapefiles in QGIS (version 2.8).
road network	existing and proposed roads	https://www.google.co.uk/intl/en_uk/earth/	Digital Globe. Google Earth [Internet]. U.S	Install Google Earth to view imagery; extract selected roads to kml file and convert to shapefile
potential wellbeing benefit	human population density	http://sedac.ciesin.columbia.edu/data/collection/grump-v1/sets/browse	Global Rural-Urban Mapping Project (GRUMP), v1 | SEDAC [Internet]. [cited 21 Apr 2016]	Click on "Download" link for chosen dataset
