# Supplementary material for: Getting Road Expansion on the Right Track: A Framework for Smart Infrastructure Planning in the Mekong
Source: PLoS Biol. 2016 Dec 15;14(12):e2000266. doi: 10.1371/journal.pbio.2000266 (PMC5169357; doi:10.1371/journal.pbio.2000266)
Supplement: S2 Data — (ZIP) [file pbio.2000266.s012.zip]

Archive with 74 entries (59 files):
- data for uploading_18Oct/
- data for uploading_18Oct/S1A Data/
- data for uploading_18Oct/S1A Data/Aggregate surfaces of potential food production benefit.aux
- data for uploading_18Oct/S1A Data/Aggregate surfaces of potential food production benefit.tfw
- data for uploading_18Oct/S1A Data/Aggregate surfaces of potential food production benefit.tif
- data for uploading_18Oct/S1A Data/Aggregate surfaces of potential food production benefit.tif.aux.xml
- data for uploading_18Oct/S1B Data/
- data for uploading_18Oct/S1B Data/potential environmental cost.aux
- data for uploading_18Oct/S1B Data/potential environmental cost.tif
- data for uploading_18Oct/S2 Data/
- data for uploading_18Oct/S2 Data/intersection of potential food production benefit and environmental cost.aux
- data for uploading_18Oct/S2 Data/intersection of potential food production benefit and environmental cost.tif
- data for uploading_18Oct/S2 Data/intersection of potential food production benefit and environmental cost.tif.vat.dbf
- data for uploading_18Oct/S2 Data/proposed_roads.dbf
- data for uploading_18Oct/S2 Data/proposed_roads.prj
- data for uploading_18Oct/S2 Data/proposed_roads.sbn
- data for uploading_18Oct/S2 Data/proposed_roads.sbx
- data for uploading_18Oct/S2 Data/proposed_roads.shp
- data for uploading_18Oct/S2 Data/proposed_roads.shp.xml
- data for uploading_18Oct/S2 Data/proposed_roads.shx
- data for uploading_18Oct/S3A Data/
- data for uploading_18Oct/S3A Data/gaez_mu.aux
- data for uploading_18Oct/S3A Data/gaez_mu.tfw
- data for uploading_18Oct/S3A Data/gaez_mu.tif
- data for uploading_18Oct/S3A Data/gaez_mu.tif.aux.xml
- data for uploading_18Oct/S3B Data/
- data for uploading_18Oct/S3B Data/max_sum.aux
- data for uploading_18Oct/S3B Data/max_sum.tfw
- data for uploading_18Oct/S3B Data/max_sum.tif
- data for uploading_18Oct/S3B Data/max_sum.tif.aux.xml
- data for uploading_18Oct/S3C Data/
- data for uploading_18Oct/S3C Data/pop_mu.aux
- data for uploading_18Oct/S3C Data/pop_mu.tfw
- data for uploading_18Oct/S3C Data/pop_mu.tif
- data for uploading_18Oct/S3C Data/pop_mu.tif.aux.xml
- data for uploading_18Oct/SS1A Data/
- data for uploading_18Oct/SS1A Data/mueller_gap.aux
- data for uploading_18Oct/SS1A Data/mueller_gap.tfw
- data for uploading_18Oct/SS1A Data/mueller_gap.tif
- data for uploading_18Oct/SS1A Data/mueller_gap.tif.aux.xml
- data for uploading_18Oct/SS1B Data/
- data for uploading_18Oct/SS1B Data/gaez_gap.aux
- data for uploading_18Oct/SS1B Data/gaez_gap.tfw
- data for uploading_18Oct/SS1B Data/gaez_gap.tif
- data for uploading_18Oct/SS1B Data/gaez_gap.tif.aux.xml
- data for uploading_18Oct/SS2 Data/
- data for uploading_18Oct/SS2 Data/travel_time.aux
- data for uploading_18Oct/SS2 Data/travel_time.tfw
- data for uploading_18Oct/SS2 Data/travel_time.tif
- data for uploading_18Oct/SS2 Data/travel_time.tif.aux.xml
- data for uploading_18Oct/SS2 Data/travel_time.tif.vat.dbf
- data for uploading_18Oct/SS3 Data/
- data for uploading_18Oct/SS3 Data/importance for terrestrial vertebrates.aux
- data for uploading_18Oct/SS3 Data/importance for terrestrial vertebrates.tif
- data for uploading_18Oct/SS4 Data/
- data for uploading_18Oct/SS4 Data/importance for carbon storage.aux
- data for uploading_18Oct/SS4 Data/importance for carbon storage.tif
- data for uploading_18Oct/SS5 Data/
- data for uploading_18Oct/SS5 Data/importance of natural vegetation for local climate regulation.aux
- data for uploading_18Oct/SS5 Data/importance of natural vegetation for local climate regulation.tif
- data for uploading_18Oct/SS6 Data/
- data for uploading_18Oct/SS6 Data/density of existing roads.aux
- data for uploading_18Oct/SS6 Data/density of existing roads.tfw
- data for uploading_18Oct/SS6 Data/density of existing roads.tif
- data for uploading_18Oct/SS6 Data/density of existing roads.tif.aux.xml
- data for uploading_18Oct/SS6 Data/density of existing roads.tif.ovr
- data for uploading_18Oct/SS7 Data/
- data for uploading_18Oct/SS7 Data/population density.aux
- data for uploading_18Oct/SS7 Data/population density.tfw
- data for uploading_18Oct/SS7 Data/population density.tif
- data for uploading_18Oct/SS7 Data/population density.tif.aux.xml
- data for uploading_18Oct/SS7 Data/population density.tif.ovr
- data for uploading_18Oct/SS8_Data.xlsx
- data for uploading_18Oct/~$SS8_Data.xlsx
