# Supplementary material for: Getting Road Expansion on the Right Track: A Framework for Smart Infrastructure Planning in the Mekong
Source: PLoS Biol. 2016 Dec 15;14(12):e2000266. doi: 10.1371/journal.pbio.2000266 (PMC5169357; doi:10.1371/journal.pbio.2000266)
Supplement: S2 Data — (ZIP) [file pbio.2000266.s012.zip › data for uploading_18Oct/S3A Data/gaez_mu.tfw]

0.0833333333
0.0000000000
0.0000000000
-0.0833333333
92.2249999989
29.2333333330
