# Supplementary material for: Getting Road Expansion on the Right Track: A Framework for Smart Infrastructure Planning in the Mekong
Source: PLoS Biol. 2016 Dec 15;14(12):e2000266. doi: 10.1371/journal.pbio.2000266 (PMC5169357; doi:10.1371/journal.pbio.2000266)
Supplement: S2 Data — (ZIP) [file pbio.2000266.s012.zip › data for uploading_18Oct/S3A Data/gaez_mu.tif.aux.xml]

<PAMDataset>
  <PAMRasterBand band="1">
    <Histograms>
      <HistItem>
        <HistMin>-0.9900000095367432</HistMin>
        <HistMax>0.9900000095367432</HistMax>
        <BucketCount>256</BucketCount>
        <IncludeOutOfRange>1</IncludeOutOfRange>
        <Approximate>0</Approximate>
        <HistCounts>5|8|11|14|0|13|13|17|0|17|10|19|23|0|23|20|19|0|20|23|19|27|0|35|35|30|0|35|28|33|27|0|37|37|45|0|36|47|51|51|0|42|53|65|0|59|54|75|60|0|81|72|69|0|51|69|80|81|0|79|87|82|0|67|82|85|97|0|86|104|90|0|104|112|109|112|0|141|140|146|0|141|125|158|44|95|146|137|172|0|162|157|163|0|182|169|190|210|0|212|216|220|0|221|226|233|266|0|226|266|259|0|293|311|313|322|0|336|387|387|0|399|460|495|520|0|602|1114|652|0|617|551|534|479|0|506|432|436|0|409|431|356|356|0|354|352|309|0|322|290|302|317|0|301|273|259|0|243|221|229|232|0|176|201|194|0|165|187|154|112|56|148|124|133|0|117|104|119|0|112|110|118|86|0|93|91|75|0|84|75|82|58|0|56|71|71|0|46|37|48|52|0|36|43|43|0|29|46|29|29|0|32|26|30|0|19|17|26|20|0|17|25|19|0|13|19|20|10|0|15|17|8|0|16|14|19|11|0|17|15|18|0|11|9|10|11|0|14|11|12|0|13|15|16|0|15</HistCounts>
      </HistItem>
    </Histograms>
    <Metadata>
      <MDI key="STATISTICS_MINIMUM">-0.99000000953674</MDI>
      <MDI key="STATISTICS_MAXIMUM">0.99000000953674</MDI>
      <MDI key="STATISTICS_MEAN">-0.010709838921701</MDI>
      <MDI key="STATISTICS_STDDEV">0.30736735974279</MDI>
      <MDI key="STATISTICS_SKIPFACTORX">1</MDI>
      <MDI key="STATISTICS_SKIPFACTORY">1</MDI>
      <MDI key="STATISTICS_COVARIANCES">9.44746938352524E-02</MDI>
    </Metadata>
  </PAMRasterBand>
</PAMDataset>
