# Supplementary material for: Getting Road Expansion on the Right Track: A Framework for Smart Infrastructure Planning in the Mekong
Source: PLoS Biol. 2016 Dec 15;14(12):e2000266. doi: 10.1371/journal.pbio.2000266 (PMC5169357; doi:10.1371/journal.pbio.2000266)
Supplement: S2 Data — (ZIP) [file pbio.2000266.s012.zip › data for uploading_18Oct/S3B Data/max_sum.tif.aux.xml]

<PAMDataset>
  <PAMRasterBand band="1">
    <Histograms>
      <HistItem>
        <HistMin>-0.0700000524520874</HistMin>
        <HistMax>0.6799999475479126</HistMax>
        <BucketCount>256</BucketCount>
        <IncludeOutOfRange>1</IncludeOutOfRange>
        <Approximate>0</Approximate>
        <HistCounts>8|0|0|44|0|0|109|0|0|0|137|0|0|237|0|0|0|289|0|0|389|0|0|665|0|0|0|635|0|0|701|0|0|0|904|0|0|1068|0|0|1229|0|0|0|1169|0|0|1323|0|0|10|1312|0|0|1452|0|0|1236|0|0|0|1173|0|0|1133|0|0|52|1068|0|0|1083|0|0|1019|0|0|0|981|0|0|886|0|0|0|796|0|0|701|0|0|666|0|0|0|632|0|0|550|0|0|0|473|0|0|420|0|0|357|0|0|0|342|0|0|285|0|0|0|245|0|0|262|0|0|215|0|0|0|190|0|0|174|0|0|0|141|0|0|165|0|0|124|0|0|0|126|0|0|102|0|0|1|111|0|0|75|0|0|75|0|0|0|76|0|0|57|0|0|0|44|0|0|29|0|0|48|0|0|0|33|0|0|25|0|0|0|13|0|0|10|0|0|19|0|0|0|17|0|0|15|0|0|0|14|0|0|8|0|0|12|0|0|0|7|0|0|13|0|0|0|2|0|0|1|0|0|0|0|0|0|0|0|0|0|0|0|0|0|0|0|0|0|0|0|0|0|0|0|0|0|0|0|0|0|1</HistCounts>
      </HistItem>
    </Histograms>
    <Metadata>
      <MDI key="STATISTICS_MINIMUM">-0.070000052452087</MDI>
      <MDI key="STATISTICS_MAXIMUM">0.67999994754791</MDI>
      <MDI key="STATISTICS_MEAN">0.13055316804651</MDI>
      <MDI key="STATISTICS_STDDEV">0.099430901519374</MDI>
      <MDI key="STATISTICS_SKIPFACTORX">1</MDI>
      <MDI key="STATISTICS_SKIPFACTORY">1</MDI>
      <MDI key="STATISTICS_COVARIANCES">9.88650417695539E-03</MDI>
    </Metadata>
  </PAMRasterBand>
</PAMDataset>
