# Supplementary material for: Getting Road Expansion on the Right Track: A Framework for Smart Infrastructure Planning in the Mekong
Source: PLoS Biol. 2016 Dec 15;14(12):e2000266. doi: 10.1371/journal.pbio.2000266 (PMC5169357; doi:10.1371/journal.pbio.2000266)
Supplement: S2 Data — (ZIP) [file pbio.2000266.s012.zip › data for uploading_18Oct/S3C Data/pop_mu.tif.aux.xml]

<PAMDataset>
  <PAMRasterBand band="1">
    <Histograms>
      <HistItem>
        <HistMin>-0.9199999570846558</HistMin>
        <HistMax>0.9900000095367432</HistMax>
        <BucketCount>256</BucketCount>
        <IncludeOutOfRange>1</IncludeOutOfRange>
        <Approximate>0</Approximate>
        <HistCounts>1|1|5|0|4|1|1|0|7|8|8|0|6|6|9|0|9|14|16|0|13|14|19|0|15|17|21|0|26|25|24|0|46|34|33|0|38|32|34|0|36|41|66|0|45|45|51|0|62|60|57|0|70|91|79|0|69|98|93|0|77|86|106|0|99|102|119|0|95|132|124|0|175|159|126|0|196|176|160|0|179|214|181|0|185|204|202|0|222|250|230|0|255|237|270|0|271|288|281|0|267|301|326|0|335|349|322|0|325|371|344|0|358|432|394|0|352|414|443|0|419|495|536|0|464|409|424|0|428|420|375|0|395|338|350|0|367|324|320|0|316|313|313|0|321|302|286|0|270|271|274|0|269|237|248|0|212|251|204|0|184|195|206|0|192|199|182|0|171|174|151|0|163|146|140|0|144|144|142|0|116|137|110|0|126|116|95|0|101|98|104|0|103|94|90|0|90|82|73|0|71|69|64|0|60|74|56|0|53|54|63|0|51|41|44|0|46|44|52|0|29|37|24|0|30|26|21|0|34|24|30|0|27|22|25|0|26|28|27|0|17|19|22|0|19|26|26|0|23|26|31|0|34|32|0|20</HistCounts>
      </HistItem>
    </Histograms>
    <Metadata>
      <MDI key="STATISTICS_MINIMUM">-0.91999995708466</MDI>
      <MDI key="STATISTICS_MAXIMUM">0.99000000953674</MDI>
      <MDI key="STATISTICS_MEAN">0.031161716900539</MDI>
      <MDI key="STATISTICS_STDDEV">0.31728573420896</MDI>
      <MDI key="STATISTICS_SKIPFACTORX">1</MDI>
      <MDI key="STATISTICS_SKIPFACTORY">1</MDI>
      <MDI key="STATISTICS_COVARIANCES">.100670237132518</MDI>
    </Metadata>
  </PAMRasterBand>
</PAMDataset>
