# Supplementary material for: Getting Road Expansion on the Right Track: A Framework for Smart Infrastructure Planning in the Mekong
Source: PLoS Biol. 2016 Dec 15;14(12):e2000266. doi: 10.1371/journal.pbio.2000266 (PMC5169357; doi:10.1371/journal.pbio.2000266)
Supplement: S2 Data — (ZIP) [file pbio.2000266.s012.zip › data for uploading_18Oct/SS1A Data/mueller_gap.tif.aux.xml]

<PAMDataset>
  <PAMRasterBand band="1">
    <Histograms>
      <HistItem>
        <HistMin>0</HistMin>
        <HistMax>950319.6875</HistMax>
        <BucketCount>256</BucketCount>
        <IncludeOutOfRange>1</IncludeOutOfRange>
        <Approximate>0</Approximate>
        <HistCounts>5997|3135|2358|1940|1587|1306|1033|948|805|707|674|620|510|427|367|330|335|283|251|255|233|180|220|194|173|168|186|180|159|182|142|134|111|119|106|127|119|115|123|126|89|86|92|72|65|49|56|48|43|45|46|29|38|29|32|15|26|16|27|13|15|12|15|9|9|11|11|12|4|3|11|9|4|5|10|2|0|5|9|4|3|1|4|2|1|5|8|3|2|3|2|4|2|2|2|4|2|1|0|1|1|2|1|2|1|4|1|2|1|0|19|0|1|0|0|3|0|0|1|1|2|0|0|1|1|0|0|1|1|0|1|0|0|0|1|0|3|3|5|0|0|0|0|0|0|0|0|0|0|0|0|0|0|1|0|0|0|0|0|0|0|0|0|0|0|0|0|0|0|0|0|0|0|0|0|0|0|0|0|0|0|0|0|1|0|0|0|0|0|0|1|0|0|0|0|0|0|0|0|0|0|0|0|0|0|0|0|0|0|0|0|0|0|0|0|0|0|0|0|0|0|0|0|0|0|0|0|0|0|0|0|0|0|0|0|0|0|0|1|0|0|0|0|0|0|0|0|1|0|0|0|0|0|0|0|1</HistCounts>
      </HistItem>
    </Histograms>
    <Metadata>
      <MDI key="STATISTICS_MINIMUM">0</MDI>
      <MDI key="STATISTICS_MAXIMUM">950319.6875</MDI>
      <MDI key="STATISTICS_MEAN">36184.091180854</MDI>
      <MDI key="STATISTICS_STDDEV">52015.088746759</MDI>
      <MDI key="STATISTICS_SKIPFACTORX">1</MDI>
      <MDI key="STATISTICS_SKIPFACTORY">1</MDI>
      <MDI key="STATISTICS_COVARIANCES">2705569457.33323</MDI>
    </Metadata>
  </PAMRasterBand>
</PAMDataset>
