# Supplementary material for: Getting Road Expansion on the Right Track: A Framework for Smart Infrastructure Planning in the Mekong
Source: PLoS Biol. 2016 Dec 15;14(12):e2000266. doi: 10.1371/journal.pbio.2000266 (PMC5169357; doi:10.1371/journal.pbio.2000266)
Supplement: S2 Data — (ZIP) [file pbio.2000266.s012.zip › data for uploading_18Oct/SS1B Data/gaez_gap.tif.aux.xml]

<PAMDataset>
  <PAMRasterBand band="1">
    <Histograms>
      <HistItem>
        <HistMin>0</HistMin>
        <HistMax>663534.625</HistMax>
        <BucketCount>256</BucketCount>
        <IncludeOutOfRange>1</IncludeOutOfRange>
        <Approximate>0</Approximate>
        <HistCounts>5172|1698|1361|1188|1004|899|753|652|581|501|483|446|427|421|364|321|344|311|284|268|244|228|229|208|212|187|184|190|177|164|162|138|147|144|140|133|136|130|110|100|89|102|92|99|101|90|73|99|84|91|99|88|74|102|75|91|91|73|80|72|84|93|72|70|83|87|80|87|87|68|75|78|90|74|79|73|73|56|80|79|68|70|68|63|65|65|59|48|55|54|66|81|69|58|66|60|52|81|70|68|81|77|65|49|58|58|56|67|57|50|53|63|55|48|52|55|51|47|60|51|38|52|37|39|44|33|41|39|37|35|37|34|30|33|25|34|29|26|25|29|27|19|33|28|29|37|28|27|21|18|25|19|14|12|19|7|17|15|9|19|10|10|10|15|10|18|10|13|9|9|6|9|10|9|7|4|4|5|9|6|3|6|3|7|3|0|2|4|3|4|4|4|2|4|1|2|3|2|7|5|3|4|7|8|9|3|4|4|5|4|3|5|4|4|4|3|2|2|4|1|1|4|2|2|5|2|3|7|9|7|4|3|7|3|0|7|3|5|4|1|1|1|2|1|0|0|0|1|1|2|0|0|1|0|0|1</HistCounts>
      </HistItem>
    </Histograms>
    <Metadata>
      <MDI key="STATISTICS_MINIMUM">0</MDI>
      <MDI key="STATISTICS_MAXIMUM">663534.625</MDI>
      <MDI key="STATISTICS_MEAN">79802.11913561</MDI>
      <MDI key="STATISTICS_STDDEV">110724.86762578</MDI>
      <MDI key="STATISTICS_SKIPFACTORX">1</MDI>
      <MDI key="STATISTICS_SKIPFACTORY">1</MDI>
      <MDI key="STATISTICS_COVARIANCES">12259996310.7466</MDI>
    </Metadata>
  </PAMRasterBand>
</PAMDataset>
