# Supplementary material for: Getting Road Expansion on the Right Track: A Framework for Smart Infrastructure Planning in the Mekong
Source: PLoS Biol. 2016 Dec 15;14(12):e2000266. doi: 10.1371/journal.pbio.2000266 (PMC5169357; doi:10.1371/journal.pbio.2000266)
Supplement: S2 Data — (ZIP) [file pbio.2000266.s012.zip › data for uploading_18Oct/SS2 Data/travel_time.tif.aux.xml]

<PAMDataset>
  <PAMRasterBand band="1">
    <Histograms>
      <HistItem>
        <HistMin>0</HistMin>
        <HistMax>5812</HistMax>
        <BucketCount>256</BucketCount>
        <IncludeOutOfRange>1</IncludeOutOfRange>
        <Approximate>0</Approximate>
        <HistCounts>47943|85757|116968|137517|139415|147044|145893|140671|136192|122938|120298|113523|104658|97933|88171|86775|81527|76235|69777|61186|58087|53658|48878|44470|38982|37396|34241|31374|27725|26954|24342|22330|20446|18211|17524|16223|14739|13776|12117|11878|10585|9874|9077|8129|7855|7173|6595|6125|5519|5288|5165|4793|4170|4182|3982|3630|3531|3133|3017|2835|2714|2528|2294|2275|2025|1979|1785|1656|1692|1498|1420|1297|1191|1218|1102|1084|925|986|862|883|821|765|711|703|629|651|597|567|578|516|523|505|542|456|506|425|419|473|396|344|359|314|313|247|270|220|237|208|212|224|180|183|179|176|162|161|146|165|143|126|120|119|101|106|125|102|93|84|98|91|89|72|91|67|86|59|62|51|58|51|65|50|62|44|44|40|45|37|45|50|41|57|35|27|38|46|35|48|24|29|27|29|22|27|43|29|26|26|33|17|20|20|19|26|30|21|21|24|25|20|22|20|23|15|22|16|16|9|13|9|9|20|14|14|5|14|15|9|7|6|8|17|11|5|12|13|10|10|12|7|10|5|5|7|5|5|4|7|3|10|4|8|4|3|3|3|2|2|8|3|0|0|2|1|1|3|0|0|2|3|0|4|0|0|2|0|0|2|0|0|0|0|1|0|0|1</HistCounts>
      </HistItem>
    </Histograms>
    <Metadata>
      <MDI key="STATISTICS_MINIMUM">0</MDI>
      <MDI key="STATISTICS_MAXIMUM">5812</MDI>
      <MDI key="STATISTICS_MEAN">358.05213212285</MDI>
      <MDI key="STATISTICS_STDDEV">332.65569982669</MDI>
      <MDI key="STATISTICS_SKIPFACTORX">1</MDI>
      <MDI key="STATISTICS_SKIPFACTORY">1</MDI>
    </Metadata>
  </PAMRasterBand>
</PAMDataset>
