# Supplementary material for: Getting Road Expansion on the Right Track: A Framework for Smart Infrastructure Planning in the Mekong
Source: PLoS Biol. 2016 Dec 15;14(12):e2000266. doi: 10.1371/journal.pbio.2000266 (PMC5169357; doi:10.1371/journal.pbio.2000266)
Supplement: S2 Data — (ZIP) [file pbio.2000266.s012.zip › data for uploading_18Oct/SS6 Data/density of existing roads.tif.aux.xml]

<PAMDataset>
  <Metadata>
    <MDI key="DataType">Generic</MDI>
  </Metadata>
  <Metadata domain="Esri">
    <MDI key="PyramidResamplingType">NEAREST</MDI>
  </Metadata>
</PAMDataset>
