# Supplementary material for: Getting Road Expansion on the Right Track: A Framework for Smart Infrastructure Planning in the Mekong
Source: PLoS Biol. 2016 Dec 15;14(12):e2000266. doi: 10.1371/journal.pbio.2000266 (PMC5169357; doi:10.1371/journal.pbio.2000266)
Supplement: S2 Data — (ZIP) [file pbio.2000266.s012.zip › data for uploading_18Oct/SS8_Data.xlsx]

## Sheet: 43 proposed roads
code of proposed road	potential food production benefit (0-1)	potential environmental cost (0-1)
MNR1	0.889474	0.305614
MNR2	0.168421	0.274211
MNR3	0.494737	0.308381
MNR4	0.587179	0.255408
TH1	0.292857	0.117381
TH2	0.616667	0.305333
TH3	0.7	0.261176
TH4	0.495652	0.380606
TH5	0.550877	0.24109
CMB1	0.782222	0.156259
CMB2	0.656757	0.504722
LAO1	0.418182	0.885909
LAO2	0.48785	0.682021
LAO3	0.358974	0.68887
LAO4	0.478378	0.480037
LAO5	0.282609	0.680769
LAO6	0.366667	0.777157
VNM1	0.281818	0.870476
VNM2	0.47	0.641667
VNM3	0.576471	0.244074
VNM4	0.460465	0.315379
VNM5	0.713514	0.503333
VNM6	0.551053	0.390729
YN1	0.784	0.647917
YN2	0.49	0.301667
YN3	0.342857	0.3
YN4	0.755	0.337292
YN5	0.188889	0.25
YN6	0.682609	0.378992
YN7	0.590625	0.218687
YN8	0.388462	0.29913
YN9	0.7375	0.664167
YN10	0.74	0.3676
YN11	0.476316	0.318646
YN12	0.477778	0.170833
YN13	0.85	0.632
YN14	0.58	0.48151
YN15	0.37037	0.446944
YN16	0.51	0.27359
YN17	0.651685	0.518741
YN18	0.786364	0.277246
YN19	0.377778	0.24037
YN20	0.814286	0.278889

## Sheet: TH1
code of proposed road	potential environmental cost (0-1)	potential food production benefit (0-1)
TH1	0.13	0.04
TH1	0.0666667	0.06
TH1	0.166667	0.16
TH1	0.143333	0.13
TH1	0.08	0.27
TH1	0.176667	0.77
TH1	0.196667	0.46
TH1	0.0866667	0.46
TH1	0.0666667	0.12
TH1	0.0933333	0.3
TH1	0.0933333	0.46
TH1	0.113333	0.03
TH1	0.05	0.1
TH1	0.11	0.02
TH1	0.106667	0.09
TH1	0.106667	0.2
TH1	0.113333	0.17
TH1	0.153333	0.41
TH1	0.123333	0.16
TH1	0.203333	0.28
TH1	0.256667	0.37
TH1	0.153333	0.37
TH1	0.183333	0.13
TH1	0.146667	0.06
TH1	0.0566667	0.53
TH1	0.0766667	0.08
	0.0766667

## Sheet: CMB2
code of proposed road	potential environmental cost (0-1)	potential food production benefit (0-1)
CMB2	0.0366667	0.76
CMB2	0.0933333	0.78
CMB2	0.1	0.52
CMB2	0.133333	0.86
CMB2	0.12	0.53
CMB2	0.133333	0.57
CMB2	0.103333	0.52
CMB2	0.106667	0.73
CMB2	0.0966667	0.36
CMB2	0.216667	0.77
CMB2	0.193333	0.4
CMB2	0.163333	0.48
CMB2	0.18	0.73
CMB2	0.0266667	0.55
CMB2	0.6	0.53
CMB2	0.346667	0.71
CMB2	0.273333	0.65
CMB2	0.366667	0.89
CMB2	0.913333	0.66
CMB2	0.9	0.69
CMB2	0.64	0.47
CMB2	0.27	0.48
CMB2	0.283333	0.71
CMB2	0.79	0.74
CMB2	0.75	0.59
CMB2	0.87	0.82
CMB2	0.816667	0.66
CMB2	0.57	0.67
CMB2	0.626667	0.65
CMB2	0.6	0.51
CMB2	0.803333	0.93
CMB2	0.56	0.59
CMB2	0.666667	0.77
CMB2	0.626667	0.75
CMB2	0.67	0.45
CMB2	0.453333	0.54
CMB2	0.696667	0.2
CMB2	0.673333	0.36
CMB2	0.63	0.18
CMB2	0.79	0.52
CMB2	0.886667	0.62
CMB2	0.526667	0.21
CMB2	0.633333	0.21
CMB2	0.66	0.23
CMB2	0.476667	0.31
